# Supplementary material for: In Silico Analysis of the Quorum Sensing Metagenome in Environmental Biofilm Samples
Source: Front Microbiol. 2018 Jun 7;9:1243. doi: 10.3389/fmicb.2018.01243 (PMC6000730; doi:10.3389/fmicb.2018.01243)
Supplement: TABLE S4 — Abundance of QS protein candidates in each metagenome and in each phylogenetic group. [file Table_4.XLSX]

## Sheet: ACP1_HID
	-0.366959	-0.867049	4.05422	-0.668285	1.82424	-0.737348	-0.339457	0.00595054	-0.0247016	0.0123538	0.00160206	-0.00060698	0.00054327	-0.501599	-0.575482	6.90693	-5.03206	-3.91943	1.14313	-0.65896	-0.0341275	0.35249	-1.51055	4.26114	-0.712753	-2.28507
	0.228481	-1.37697	1.49997	-1.39164	-1.0746	1.77549	0.882308	0.500529	-0.227235	-0.171479	0.0941503	0.0208134	-0.00364792	3.57215	0.417852	-3.44247	-3.2422	1.62041	-5.09217	0.787199	7.82416	3.2329	-0.237892	2.46843	-0.434193	-0.350836
	2.50929	-2.86678	1.03632	3.56866	-1.10725	-0.184727	-0.251329	0.141882	0.0728559	0.0229157	0.0107034	-0.00762818	-0.00566255	3.14257	-4.13681	1.37744	-1.91119	-0.535603	2.10786	-1.71881	1.60877	-1.76986	0.00617818	-2.40823	5.14147	-3.03064
	5.31831	6.00636	0.237148	0.312203	0.0369002	-0.0358536	-0.0537684	0.0285574	-0.25012	-0.0700621	0.0390409	0.0269062	0.00908253	3.68044	-1.48494	3.00923	4.57225	0.396559	-3.44123	-1.87701	-0.0656406	-0.469646	1.3324	-2.30222	0.415597	2.92684
	5.3184	-3.74546	-1.86222	-1.78958	0.534334	0.0729837	-0.801583	-0.13407	-0.0573552	0.0529717	-0.0226241	-0.0106517	0.0122557	4.01797	-2.16402	-2.12862	-0.0394443	2.14098	-0.45997	-2.50634	-6.67665	6.27798	-4.27292	2.29385	0.222867	-1.76302
	-1.22465	0.488035	-1.21792	-0.499921	-0.0523804	-1.19876	-0.0788803	1.29359	0.433083	0.00153159	0.103584	-0.016343	-0.0229961	4.37662	0.523929	-0.843172	-0.666021	1.14275	-2.78883	5.89406	-4.58824	-4.83777	4.29947	2.34779	-0.260152	-3.14907
	-1.32627	1.01169	1.06865	-1.59125	-2.40753	-0.685451	-0.695022	-0.509846	0.278962	0.131641	-0.0610931	-0.0224596	-0.00121269	3.29966	4.09545	-0.696906	-0.434917	0.339933	0.0648296	-2.77373	1.17864	-4.81389	-5.53909	-3.50476	-1.56695	-5.2555
	1.16422	-0.711668	-0.48183	-0.18549	0.133467	-0.996327	2.11481	-0.387526	0.266588	-0.0105923	-0.134155	0.00309778	-0.00478128	2.3663	4.21446	1.48863	0.371434	2.7321	5.89274	-0.445991	1.12106	4.40204	5.58763	-1.17167	-3.38456	-3.23623
	-1.67144	0.0032885	-0.747888	0.217215	0.197702	-0.13546	0.365142	-0.343036	-0.675295	0.362448	0.26545	-0.0664278	-0.054049	3.50858	-1.6195	3.64769	0.972271	-0.391608	2.05758	8.13084	1.50506	2.50294	-4.2007	-3.38676	-0.622857	1.89561
	-2.09764	0.0514857	-0.647944	0.321427	0.134975	0.0140947	-0.0858147	0.00110396	-0.222968	0.0016367	-0.0272511	0.0483822	0.13394	3.25291	-3.85271	-1.38917	-2.17764	-1.2267	3.14446	-0.878881	0.979526	-2.79255	0.720937	4.4843	-4.01894	2.73337
	-0.574175	1.35837	-0.209679	0.497461	0.84216	1.57951	-0.0436285	-0.10657	0.920927	0.250675	-0.0332879	-0.0862306	0.00958335	3.69744	-3.34866	-1.36121	-1.86082	-0.547061	2.10567	-3.41829	-0.0938869	-0.778808	3.07447	-3.84062	-0.130254	2.98519
	-1.68906	0.292697	-0.581002	0.261531	0.260432	0.437499	-0.292876	0.139959	-0.232242	0.14971	-0.212601	0.185643	-0.115757	1.96302	3.4941	0.963611	-3.19736	-6.89262	-4.22627	-0.810047	-2.07293	2.94996	2.77967	-3.04078	0.804103	0.740262
	-2.09764	0.0514857	-0.647944	0.321427	0.134975	0.0140947	-0.0858147	0.00110396	-0.222968	0.0016367	-0.0272511	0.0483822	0.13394	1.95093	-1.24015	1.80215	7.97942	-4.146	-0.991715	-1.80961	2.38558	0.474831	0.780229	3.62885	-1.13333	-3.24576
	-1.80511	0.47485	-0.633726	0.308857	0.188134	0.113301	-0.291344	0.0516851	-0.480113	-0.299009	-0.204157	-0.194105	-0.0444518	-0.201511	-0.649291	6.78008	-1.47694	6.91569	-3.83228	-2.35721	0.0967278	-0.516642	1.08878	0.315843	-0.307898	0.461091
	-1.68576	-0.170346	-0.866147	0.317384	0.354446	-0.0330565	-0.342738	-0.683315	0.420583	-0.436377	0.20789	0.0712281	-0.0467863	2.66707	4.80509	1.12108	0.222562	-0.215029	0.320227	-1.60526	-1.13621	-1.94305	-2.68438	1.27743	-3.79975	5.8307
														2.74035	4.67463	0.401383	0.815945	0.82178	2.94552	-0.165591	0.704504	-0.409604	0.000388763	4.10471	8.52949	2.76079

## Sheet: ACP_HID1
	0.0973119	-1.152	-1.01791	-0.569487	-0.791695	-0.517928	0.237837	-0.108222	-0.8132	0.232151	0.0664966	0.157962	0.0760762	0.896325	3.87032	-0.672477	-0.794462	-0.111237	-4.86703	0.290701	5.48432	-0.403015	1.67836	0.836852	-2.95259	-0.764233
	-0.265896	-2.31901	0.972501	-0.185195	0.579169	-0.069437	-2.4954	0.269537	-0.0112152	-0.0118863	-0.00822654	-0.206424	0.00866717	-1.13719	4.17519	2.65685	-2.45815	-0.957783	0.274377	-0.00584884	-1.44321	-4.29633	-3.56019	-3.10547	0.491409	-2.7909
	-1.49107	2.87772	0.317365	-1.63069	-0.0185809	-0.691494	0.115824	1.02532	-0.131485	0.163929	0.0958983	-0.0352104	-0.411746	-3.25585	2.81454	-1.02722	-1.81356	0.654253	1.83141	0.927201	0.109151	6.47928	0.593085	-3.56718	-0.671115	-0.825946
	-0.572867	-0.202846	-1.26544	-0.318872	-0.528535	-0.487862	0.0227459	0.58259	0.680578	0.186143	0.0698409	-0.272906	0.0425228	4.02378	0.745957	1.93635	2.30637	0.880867	0.653316	1.13175	-1.82853	2.92538	-3.01645	2.33405	-3.69773	-3.91015
	-1.67506	0.288803	-1.65853	1.5708	3.33918	-0.0450784	0.272092	-0.0787874	-0.197681	0.0454385	-0.0558108	0.00509599	-0.0335105	-2.81614	2.88529	1.97941	-1.07856	2.33141	3.74485	-0.701884	-0.598748	-1.37795	1.49642	4.66842	-3.00371	2.66616
	-2.01615	0.0746843	1.60497	3.26744	-1.25767	-0.451999	0.299709	0.296012	0.274289	0.250553	0.18254	0.0735502	0.00547863	0.431937	-2.97427	4.12061	-1.54246	2.52954	-0.226326	-5.91664	1.43208	0.621242	1.30906	-2.34772	-1.61548	-1.26111
	2.68083	-1.07832	0.554434	0.160927	0.273274	2.32219	0.18753	1.13225	-0.0320424	0.0210355	0.0164026	0.308246	-0.0971532	0.469704	-2.05459	4.32334	-3.18704	2.21204	-2.19505	5.97102	-0.901616	0.284726	1.72978	-0.356197	0.367277	0.952602
	5.02973	3.71549	0.47545	0.538958	0.244958	-0.813666	-0.428892	-0.223231	-0.0213526	0.20705	-0.281542	-0.00361878	0.15817	-3.12759	0.686884	3.29747	3.5834	1.64854	-2.35084	-0.444808	2.14575	1.88799	-4.13091	1.37472	3.30958	1.79562
	-0.951148	0.497931	-0.321764	-0.0147805	-0.407146	-0.936718	-0.124551	0.582417	0.0478288	-1.00168	-0.145817	0.281006	0.133814	-1.8767	0.509355	3.21053	5.53592	-3.22317	0.46616	1.1492	-0.497554	-0.861911	4.36864	-2.03984	-1.2767	-1.08707
	-2.6172	1.28061	0.887452	0.0942868	-0.820166	1.25098	0.0170028	-0.797839	-0.704428	-0.0974362	-0.515938	-0.201279	-0.0427635	-3.14219e-18	1.76792e-17	1.21562e-16	-5.27377e-16	4.07954e-16	-5.66129e-17	-4.01669e-16	-1.33808e-15	5.92409e-15	-1.06557e-15	-4.1718e-15	-2.23583e-15	-1.95996e-14
	-1.94392	2.33047	0.673639	-1.39911	0.497983	1.1377	-0.0155913	-0.571411	0.392396	0.0282424	0.516757	0.0602663	0.327319	3.45351	2.8067	0.148364	1.5185	1.30698	-1.60783	-1.12071	-2.96904	0.287788	-0.228272	-3.33129	-1.36415	5.84126
	0.30361	-2.7761	2.54273	-1.30548	1.12442	-1.194	1.06721	-0.488455	0.12424	0.105726	-0.137128	0.0997363	0.0055547	3.06843	3.57011	1.27387	-0.448537	0.689566	0.324502	-1.55291	-1.02067	1.25215	3.7046	1.95072	5.78108	-1.78134
	-0.594283	-0.929516	-1.55958	-0.529885	-0.716283	0.442982	0.0546367	-0.460809	0.894877	0.228474	-0.568566	0.14848	-0.0339071	-8.75233e-16	4.04837e-16	-2.09478e-16	-1.92626e-15	-1.34576e-15	2.65935e-16	4.59541e-16	5.03558e-16	-1.29019e-14	1.35794e-14	-2.97429e-14	4.66425e-15	-1.98288e-14
	0.123835	-1.2282	-1.42764	-0.242548	-0.885892	-0.390773	-0.144948	0.0215262	-0.617413	0.298553	0.244071	0.109915	0.154011	3.2834	0.153187	0.993214	0.768007	0.526319	5.36854	1.98212	5.48556	-0.754607	-0.867371	-2.02764	0.962894	1.36054
	1.95765	-1.10234	-0.2388	0.115413	-0.213351	0.411043	1.1824	0.367384	-0.0594004	-0.334195	0.0895606	-0.569499	0.0783922	-1.02854	0.223807	-2.82733	2.85388	7.02013	-0.131758	1.10361	-0.414385	-2.3785	1.06986	-1.64184	0.261261	-2.49177
	1.93462	-0.277369	-0.538883	0.448221	-0.419665	0.0340639	-0.247608	-1.54827	0.174009	-0.322096	0.431461	0.0446807	-0.370925

## Sheet: ACP_HID2
	0.0973119	-1.152	-1.01791	-0.569487	-0.791695	-0.517928	0.237837	-0.108222	-0.8132	0.232151	0.0664966	0.157962	0.0760762	0.896325	3.87032	-0.672477	-0.794462	-0.111237	-4.86703	0.290701	5.48432	-0.403015	1.67836	0.836852	-2.95259	-0.764233
	-0.265896	-2.31901	0.972501	-0.185195	0.579169	-0.069437	-2.4954	0.269537	-0.0112152	-0.0118863	-0.00822654	-0.206424	0.00866717	-1.13719	4.17519	2.65685	-2.45815	-0.957783	0.274377	-0.00584884	-1.44321	-4.29633	-3.56019	-3.10547	0.491409	-2.7909
	-1.49107	2.87772	0.317365	-1.63069	-0.0185809	-0.691494	0.115824	1.02532	-0.131485	0.163929	0.0958983	-0.0352104	-0.411746	-3.25585	2.81454	-1.02722	-1.81356	0.654253	1.83141	0.927201	0.109151	6.47928	0.593085	-3.56718	-0.671115	-0.825946
	-0.572867	-0.202846	-1.26544	-0.318872	-0.528535	-0.487862	0.0227459	0.58259	0.680578	0.186143	0.0698409	-0.272906	0.0425228	4.02378	0.745957	1.93635	2.30637	0.880867	0.653316	1.13175	-1.82853	2.92538	-3.01645	2.33405	-3.69773	-3.91015
	-1.67506	0.288803	-1.65853	1.5708	3.33918	-0.0450784	0.272092	-0.0787874	-0.197681	0.0454385	-0.0558108	0.00509599	-0.0335105	-2.81614	2.88529	1.97941	-1.07856	2.33141	3.74485	-0.701884	-0.598748	-1.37795	1.49642	4.66842	-3.00371	2.66616
	-2.01615	0.0746843	1.60497	3.26744	-1.25767	-0.451999	0.299709	0.296012	0.274289	0.250553	0.18254	0.0735502	0.00547863	0.431937	-2.97427	4.12061	-1.54246	2.52954	-0.226326	-5.91664	1.43208	0.621242	1.30906	-2.34772	-1.61548	-1.26111
	2.68083	-1.07832	0.554434	0.160927	0.273274	2.32219	0.18753	1.13225	-0.0320424	0.0210355	0.0164026	0.308246	-0.0971532	0.469704	-2.05459	4.32334	-3.18704	2.21204	-2.19505	5.97102	-0.901616	0.284726	1.72978	-0.356197	0.367277	0.952602
	5.02973	3.71549	0.47545	0.538958	0.244958	-0.813666	-0.428892	-0.223231	-0.0213526	0.20705	-0.281542	-0.00361878	0.15817	-3.12759	0.686884	3.29747	3.5834	1.64854	-2.35084	-0.444808	2.14575	1.88799	-4.13091	1.37472	3.30958	1.79562
	-0.951148	0.497931	-0.321764	-0.0147805	-0.407146	-0.936718	-0.124551	0.582417	0.0478288	-1.00168	-0.145817	0.281006	0.133814	-1.8767	0.509355	3.21053	5.53592	-3.22317	0.46616	1.1492	-0.497554	-0.861911	4.36864	-2.03984	-1.2767	-1.08707
	-2.6172	1.28061	0.887452	0.0942868	-0.820166	1.25098	0.0170028	-0.797839	-0.704428	-0.0974362	-0.515938	-0.201279	-0.0427635	-3.14219e-18	1.76792e-17	1.21562e-16	-5.27377e-16	4.07954e-16	-5.66129e-17	-4.01669e-16	-1.33808e-15	5.92409e-15	-1.06557e-15	-4.1718e-15	-2.23583e-15	-1.95996e-14
	-1.94392	2.33047	0.673639	-1.39911	0.497983	1.1377	-0.0155913	-0.571411	0.392396	0.0282424	0.516757	0.0602663	0.327319	3.45351	2.8067	0.148364	1.5185	1.30698	-1.60783	-1.12071	-2.96904	0.287788	-0.228272	-3.33129	-1.36415	5.84126
	0.30361	-2.7761	2.54273	-1.30548	1.12442	-1.194	1.06721	-0.488455	0.12424	0.105726	-0.137128	0.0997363	0.0055547	3.06843	3.57011	1.27387	-0.448537	0.689566	0.324502	-1.55291	-1.02067	1.25215	3.7046	1.95072	5.78108	-1.78134
	-0.594283	-0.929516	-1.55958	-0.529885	-0.716283	0.442982	0.0546367	-0.460809	0.894877	0.228474	-0.568566	0.14848	-0.0339071	-8.75233e-16	4.04837e-16	-2.09478e-16	-1.92626e-15	-1.34576e-15	2.65935e-16	4.59541e-16	5.03558e-16	-1.29019e-14	1.35794e-14	-2.97429e-14	4.66425e-15	-1.98288e-14
	0.123835	-1.2282	-1.42764	-0.242548	-0.885892	-0.390773	-0.144948	0.0215262	-0.617413	0.298553	0.244071	0.109915	0.154011	3.2834	0.153187	0.993214	0.768007	0.526319	5.36854	1.98212	5.48556	-0.754607	-0.867371	-2.02764	0.962894	1.36054
	1.95765	-1.10234	-0.2388	0.115413	-0.213351	0.411043	1.1824	0.367384	-0.0594004	-0.334195	0.0895606	-0.569499	0.0783922	-1.02854	0.223807	-2.82733	2.85388	7.02013	-0.131758	1.10361	-0.414385	-2.3785	1.06986	-1.64184	0.261261	-2.49177
	1.93462	-0.277369	-0.538883	0.448221	-0.419665	0.0340639	-0.247608	-1.54827	0.174009	-0.322096	0.431461	0.0446807	-0.370925

## Sheet: QS genes
Table S4. Number of QS protein candidates in each metagenome and its taxonomical affiliation.
	Metagenome / QS protein family	LuxI	HdtS	LuxR	LuxS	LuxP	TOTAL	%
	AS07	0	0	2	6	1	9	3.51562
	AS5	2	1	2	0	0	5	1.95312
	Draft	6	1	0	2	1	10	3.90625
	FS06	4	4	17	26	0	51	19.9219
	FS08	1	4	1	12	0	18	7.03125
	Ga0052169	4	1	4	1	0	10	3.90625
	Ga0077107	2	0	2	0	0	4	1.5625
	GS09	0	1	4	17	0	22	8.59375
	GS10	0	1	3	6	0	10	3.90625
	LI09_3	4	0	3	3	2	12	4.6875
	LI09_4	0	1	3	3	3	10	3.90625
	PC8_3	1	0	7	17	0	25	9.76562
	PC8_64	5	0	3	22	0	30	11.7188
	PC8_66	2	3	5	30	0	40	15.625
	TOTAL	31	17	56	145	7	256	100
	%	12.1094	6.64062	21.875	56.6406	2.73438	100
	Phylum / QS protein family	LuxI	HdtS	LuxR	LuxS	LuxP	TOTAL	%
	α-proteo	3	0	6	0	5	14	5.46875
	β-proteo	10	6	12	0	0	28	10.9375
	γ-proteo	3	11	14	17	2	47	18.3594
	δ-proteo	10	0	5	0	0	15	5.85938
	ε-proteo	0	0	2	120	0	122	47.6562
	Bacteroidete	0	0	10	0	0	10	3.90625
	Candidatus	0	0	2	0	0	2	0.78125
	Chloroflexi	0	0	0	4	0	4	1.5625
	Firmicutes	0	0	0	4	0	4	1.5625
	Nitrospirales	5	0	5	0	0	10	3.90625
	TOTAL	31	17	56	145	7	256	100
	%	12.1094	6.64062	21.875	56.6406	2.73438	100

## Sheet: ACP_HID
	-0.366959	-0.867049	4.05422	-0.668285	1.82424	-0.737348	-0.339457	0.00595054	-0.0247016	0.0123538	0.00160206	-0.00060698	0.00054327	-0.501599	-0.575482	6.90693	-5.03206	-3.91943	1.14313	-0.65896	-0.0341275	0.35249	-1.51055	4.26114	-0.712753	-2.28507
	0.228481	-1.37697	1.49997	-1.39164	-1.0746	1.77549	0.882308	0.500529	-0.227235	-0.171479	0.0941503	0.0208134	-0.00364792	3.57215	0.417852	-3.44247	-3.2422	1.62041	-5.09217	0.787199	7.82416	3.2329	-0.237892	2.46843	-0.434193	-0.350836
	2.50929	-2.86678	1.03632	3.56866	-1.10725	-0.184727	-0.251329	0.141882	0.0728559	0.0229157	0.0107034	-0.00762818	-0.00566255	3.14257	-4.13681	1.37744	-1.91119	-0.535603	2.10786	-1.71881	1.60877	-1.76986	0.00617818	-2.40823	5.14147	-3.03064
	5.31831	6.00636	0.237148	0.312203	0.0369002	-0.0358536	-0.0537684	0.0285574	-0.25012	-0.0700621	0.0390409	0.0269062	0.00908253	3.68044	-1.48494	3.00923	4.57225	0.396559	-3.44123	-1.87701	-0.0656406	-0.469646	1.3324	-2.30222	0.415597	2.92684
	5.3184	-3.74546	-1.86222	-1.78958	0.534334	0.0729837	-0.801583	-0.13407	-0.0573552	0.0529717	-0.0226241	-0.0106517	0.0122557	4.01797	-2.16402	-2.12862	-0.0394443	2.14098	-0.45997	-2.50634	-6.67665	6.27798	-4.27292	2.29385	0.222867	-1.76302
	-1.22465	0.488035	-1.21792	-0.499921	-0.0523804	-1.19876	-0.0788803	1.29359	0.433083	0.00153159	0.103584	-0.016343	-0.0229961	4.37662	0.523929	-0.843172	-0.666021	1.14275	-2.78883	5.89406	-4.58824	-4.83777	4.29947	2.34779	-0.260152	-3.14907
	-1.32627	1.01169	1.06865	-1.59125	-2.40753	-0.685451	-0.695022	-0.509846	0.278962	0.131641	-0.0610931	-0.0224596	-0.00121269	3.29966	4.09545	-0.696906	-0.434917	0.339933	0.0648296	-2.77373	1.17864	-4.81389	-5.53909	-3.50476	-1.56695	-5.2555
	1.16422	-0.711668	-0.48183	-0.18549	0.133467	-0.996327	2.11481	-0.387526	0.266588	-0.0105923	-0.134155	0.00309778	-0.00478128	2.3663	4.21446	1.48863	0.371434	2.7321	5.89274	-0.445991	1.12106	4.40204	5.58763	-1.17167	-3.38456	-3.23623
	-1.67144	0.0032885	-0.747888	0.217215	0.197702	-0.13546	0.365142	-0.343036	-0.675295	0.362448	0.26545	-0.0664278	-0.054049	3.50858	-1.6195	3.64769	0.972271	-0.391608	2.05758	8.13084	1.50506	2.50294	-4.2007	-3.38676	-0.622857	1.89561
	-2.09764	0.0514857	-0.647944	0.321427	0.134975	0.0140947	-0.0858147	0.00110396	-0.222968	0.0016367	-0.0272511	0.0483822	0.13394	3.25291	-3.85271	-1.38917	-2.17764	-1.2267	3.14446	-0.878881	0.979526	-2.79255	0.720937	4.4843	-4.01894	2.73337
	-0.574175	1.35837	-0.209679	0.497461	0.84216	1.57951	-0.0436285	-0.10657	0.920927	0.250675	-0.0332879	-0.0862306	0.00958335	3.69744	-3.34866	-1.36121	-1.86082	-0.547061	2.10567	-3.41829	-0.0938869	-0.778808	3.07447	-3.84062	-0.130254	2.98519
	-1.68906	0.292697	-0.581002	0.261531	0.260432	0.437499	-0.292876	0.139959	-0.232242	0.14971	-0.212601	0.185643	-0.115757	1.96302	3.4941	0.963611	-3.19736	-6.89262	-4.22627	-0.810047	-2.07293	2.94996	2.77967	-3.04078	0.804103	0.740262
	-2.09764	0.0514857	-0.647944	0.321427	0.134975	0.0140947	-0.0858147	0.00110396	-0.222968	0.0016367	-0.0272511	0.0483822	0.13394	1.95093	-1.24015	1.80215	7.97942	-4.146	-0.991715	-1.80961	2.38558	0.474831	0.780229	3.62885	-1.13333	-3.24576
	-1.80511	0.47485	-0.633726	0.308857	0.188134	0.113301	-0.291344	0.0516851	-0.480113	-0.299009	-0.204157	-0.194105	-0.0444518	-0.201511	-0.649291	6.78008	-1.47694	6.91569	-3.83228	-2.35721	0.0967278	-0.516642	1.08878	0.315843	-0.307898	0.461091
	-1.68576	-0.170346	-0.866147	0.317384	0.354446	-0.0330565	-0.342738	-0.683315	0.420583	-0.436377	0.20789	0.0712281	-0.0467863	2.66707	4.80509	1.12108	0.222562	-0.215029	0.320227	-1.60526	-1.13621	-1.94305	-2.68438	1.27743	-3.79975	5.8307
														2.74035	4.67463	0.401383	0.815945	0.82178	2.94552	-0.165591	0.704504	-0.409604	0.000388763	4.10471	8.52949	2.76079

## Sheet: ACP_HID3
	-0.467567	-0.535213	-1.49564	-0.472208	0.135001	-0.516886	0.208308	0.147806	-1.69682	4.87086	-0.0503019	2.9838	4.83882	-2.4977	1.50989	1.07361
	0.168617	-1.29808	-0.551178	0.028234	-0.177034	-0.143302	-0.492002	-0.723034	-2.81985	-2.44628	1.58121	5.02448	0.833061	4.85188	1.07815	-1.23148
	-1.99192	1.75524	1.56389	-0.551468	0.840867	-0.0867846	0.207643	0.0331737	-1.49806	2.85371	4.05251	-4.79445	1.86096	3.84176	-0.459279	-0.603795
	-0.795258	0.268631	0.310415	-2.2044	0.371336	0.937643	-0.17236	0.110181	-2.44184	1.43228	4.87112	1.52443	-4.43199	-3.42942	-0.473205	-1.70354
	-0.910841	-0.922977	0.706546	0.251561	-1.09614	0.330869	-0.225316	0.177887	0.788827	5.01886	-3.06797	1.81526	-3.12594	3.03816	-3.11224	-1.17828
	-0.368559	-0.845106	0.346424	0.376552	-0.145407	0.577872	-0.31855	0.363735	4.19337	1.75208	0.95608	0.373378	-1.63559	1.14581	6.41863	-1.30408
	0.374391	0.0481649	-0.38959	0.466128	0.746048	-0.893238	-0.380178	0.724972	4.15394	-0.64311	1.82941	1.21975	2.98548	-0.936467	-3.01378	-5.21717
	5.24171	0.0102198	2.00154	0.150164	-0.069884	0.107556	0.244079	0.205433	3.75444	0.134381	3.50264	2.05274	-0.146967	0.935751	-2.17953	5.68784
	-1.12167	-1.54958	-0.248451	1.41967	-0.165323	1.17458	0.236614	0.139863
	-1.70898	0.263662	0.269721	1.42678	-0.102052	-0.978092	0.410453	-0.0457306
	-1.91547	0.914079	2.0924	-0.3357	-0.901036	-0.569369	-0.126104	-0.283869
	0.00897362	-0.245556	0.0324122	0.841169	1.53225	0.245253	-0.383921	-0.432083
	-0.393099	-0.301692	-0.891228	-0.426435	0.197431	0.372828	0.954853	-0.154278
	0.035104	-0.873471	-1.56598	-1.21087	-0.488987	-0.63796	-0.0945958	0.232009
	2.69168	-0.640453	-0.266106	-0.450618	-0.0818381	-0.473588	0.119634	-0.432453
	1.15288	3.95213	-1.91519	0.691441	-0.595228	0.552623	-0.188556	-0.0636133
